# Supplementary material for: Modeling adaptive reversible lanes: A cellular automata approach
Source: PLoS One. 2021 Jan 4;16(1):e0244326. doi: 10.1371/journal.pone.0244326 (PMC7781372; doi:10.1371/journal.pone.0244326)
Supplement: S2 File — (BIB) [file pone.0244326.s002.bib]

%% This BibTeX bibliography file was created using BibDesk.
%% https://bibdesk.sourceforge.io/

%% Created for Carlos Gershenson at 2020-11-20 18:43:16 -0600 


%% Saved with string encoding Unicode (UTF-8) 


@article{Cortes2016,
	author = {Cort{\'e}s-Berrueco, Luis E. AND Gershenson, Carlos AND Stephens, Christopher R.},
	date-added = {2020-11-20 18:43:02 -0600},
	date-modified = {2020-11-20 18:43:02 -0600},
	doi = {10.1371/journal.pone.0165381},
	journal = {PLOS ONE},
	month = {11},
	number = {11},
	pages = {1-34},
	publisher = {Public Library of Science},
	title = {Traffic Games: Modeling Freeway Traffic with Game Theory},
	url = {http://dx.doi.org/10.1371%2Fjournal.pone.0165381},
	volume = {11},
	year = {2016},
	abstract = {We apply game theory to a vehicular traffic model to study the effect of driver strategies on traffic flow. The resulting model inherits the realistic dynamics achieved by a two-lane traffic model and aims to incorporate phenomena caused by driver-driver interactions. To achieve this goal, a game-theoretic description of driver interaction was developed. This game-theoretic formalization allows one to model different lane-changing behaviors and to keep track of mobility performance. We simulate the evolution of cooperation, traffic flow, and mobility performance for different modeled behaviors. The analysis of these results indicates a mobility optimization process achieved by drivers' interactions.},
	Bdsk-Url-1 = {http://dx.doi.org/10.1371%2Fjournal.pone.0165381},
	Bdsk-Url-2 = {http://dx.doi.org/10.1371/journal.pone.0165381}}

@article{Ratti2006Mobile-Landscap,
	author = {Ratti, C and Pulselli, R M and Williams, S and Frenchman, D},
	date-added = {2020-11-20 11:38:08 -0600},
	date-modified = {2020-11-20 11:38:08 -0600},
	doi = {10.1068/b32047},
	journal = {Environment and Planning B: Planning and Design},
	number = {5},
	pages = {727--748},
	title = {Mobile Landscapes: using location data from cell phones for urban analysis},
	url = {http://www.envplan.com/abstract.cgi?id=b32047},
	volume = {33},
	year = {2006},
	abstract = {The technology for determining the geographic location of cell phones and other handheld devices is becoming increasingly available. It is opening the way to a wide range of applications, collectively referred to as location-based services (LBS), that are primarily aimed at individual users. However, if deployed to retrieve aggregated data in cities, LBS could become a powerful tool for urban analysis. In this paper we aim to review and introduce the potential of this technology to the urban planning community. In addition, we present the ?Mobile Landscapes? project: an application in the metropolitan area of Milan, Italy, based on the geographical mapping of cell phone usage at different times of the day. The results enable a graphic representation of the intensity of urban activities and their evolution through space and time. Finally, a number of future applications are discussed and their potential for urban studies and planning is assessed.},
	Bdsk-Url-1 = {http://www.envplan.com/abstract.cgi?id=b32047},
	Bdsk-Url-2 = {http://dx.doi.org/10.1068/b32047}}

@article{Gershenson2005,
	author = {Carlos Gershenson},
	date-added = {2020-11-20 09:15:23 -0600},
	date-modified = {2020-11-20 09:15:23 -0600},
	journal = {Complex Systems},
	number = {1},
	pages = {29--53},
	title = {Self-Organizing Traffic Lights},
	url = {http://www.complex-systems.com/pdf/16-1-2.pdf},
	volume = {16},
	year = 2005,
	abstract = {Steering traffic in cities is a very complex task, since
             improving efficiency involves the coordination of many actors.
             Traditional approaches attempt to optimize traffic lights for a
             particular density and configuration of traffic. The disadvantage
             of this lies in the fact that traffic densities and
             configurations change constantly. Traffic seems to be an
             adaptation problem rather than an optimization problem. We
             propose a simple and feasible alternative, in which traffic
             lights self-organize to improve traffic flow. We use a
             multi-agent simulation to study three self-organizing methods,
             which are able to outperform traditional rigid and adaptive
             methods. Using simple rules and no direct communication, traffic
             lights are able to self-organize and adapt to changing traffic
             conditions, reducing waiting times, number of stopped cars, and
             increasing average speeds.},
	Bdsk-Url-1 = {http://uk.arxiv.org/abs/nlin.AO/0411066},
	Bdsk-Url-2 = {http://www.complex-systems.com/pdf/16-1-2.pdf}}

@article{Gershenson:2011a,
	author = {Carlos Gershenson},
	date-added = {2020-11-20 09:14:40 -0600},
	date-modified = {2020-11-20 09:14:40 -0600},
	doi = {10.1371/journal.pone.0021469},
	journal = {{PLoS ONE}},
	number = {6},
	pages = {e21469},
	title = {Self-organization leads to supraoptimal performance in public transportation systems},
	url = {http://dx.doi.org/10.1371/journal.pone.0021469},
	volume = {6},
	year = {2011},
	abstract = {The performance of public transportation systems affects a large part of the population. Current theory assumes that passengers are served optimally when vehicles arrive at stations with regular intervals. In this paper, it is shown that self-organization can improve the performance of public transportation systems beyond the theoretical optimum by responding adaptively to local conditions. This is possible because of a ``slower-is-faster'' effect, where passengers wait more time at stations but total travel times are reduced. The proposed self-organizing method uses ``antipheromones'' to regulate headways, which are inspired by the stigmergy (communication via environment) of some ant colonies.},
	Bdsk-Url-1 = {http://dx.doi.org/10.1371/journal.pone.0021469}}

@article{Zapotecatl2017,
	author = {Zapotecatl, Jorge L. and Rosenblueth, David A. and Gershenson, Carlos},
	date = {2017},
	date-added = {2020-11-20 09:12:42 -0600},
	date-modified = {2020-11-20 09:12:42 -0600},
	doi = {10.1155/2017/7691370},
	journal = {Complexity},
	pages = {7691370},
	title = {Deliberative Self-Organizing Traffic Lights with Elementary Cellular Automata},
	url = {http://dx.doi.org/10.1155/2017/7691370},
	volume = {2017},
	year = {2017},
	abstract = {Self-organizing traffic lights have shown considerable improvements compared to traditional methods in computer simulations. Self-organizing methods, however, use sophisticated sensors, increasing their cost and limiting their deployment. We propose a novel approach using simple sensors to achieve self-organizing traffic light coordination. The proposed approach involves placing a computer and a presence sensor at the beginning of each block; each such sensor detects a single vehicle. Each computer builds a virtual environment simulating vehicle movement to predict arrivals and departures at the downstream intersection. At each intersection, a computer receives information across a data network from the computers of the neighboring blocks and runs a self-organizing method to control traffic lights. Our simulations showed a superior performance for our approach compared with a traditional method (a green wave) and a similar performance (close to optimal) compared with a self-organizing method using sophisticated sensors but at a lower cost. Moreover, the developed sensing approach exhibited greater robustness against sensor failures.},
	Bdsk-Url-1 = {http://dx.doi.org/10.1155/2017/7691370},
	Bdsk-Url-2 = {https://doi.org/10.1155/2017/7691370}}

@article{RosenbluethGershenson:2010,
	author = {David A. Rosenblueth and Carlos Gershenson},
	date-added = {2020-11-20 09:12:42 -0600},
	date-modified = {2020-11-20 09:12:42 -0600},
	journal = {Complex Systems},
	number = {4},
	pages = {305-322},
	title = {A model of city traffic based on elementary cellular automata},
	url = {http://www.complex-systems.com/pdf/19-4-1.pdf},
	volume = {19},
	year = {2011},
	abstract = {There have been several highway traffic models proposed based on
cellular automata. 
The simplest one is elementary cellular automaton rule 184. 
We extend this model to city traffic with cellular automata
coupled at intersections using only rules 184, 252, and 136. },
	Bdsk-Url-1 = {http://www.complex-systems.com/pdf/19-4-1.pdf}}

@article{Nagel1992,
	author = {Nagel, Kai and Schreckenberg, Michael},
	doi = {10.1051/jp1:1992277},
	file = {:C$\backslash$:/Users/dante/OneDrive - uaem.mx/DOCTORADO/Articulos/nagel sh model.pdf:pdf},
	issn = {1155-4304},
	journal = {Journal de Physique I},
	number = {12},
	pages = {2221--2229},
	title = {{A cellular automaton model for freeway traffic}},
	volume = {2},
	year = {1992},
	abstract = {We introduce a stochastic discrete automaton model to simulate freeway traffic. Monte-Carlo simulations of the model show a transistion from laminar traffic flow to start-stop-waves with increasing vehicle density, as is observed in real freeway traffic. For special cases analytical results can be obtained.},
	Bdsk-Url-1 = {https://doi.org/10.1051/jp1:1992277}}

@article{Maerivoet2005,
	archiveprefix = {arXiv},
	arxivid = {physics/0509082},
	author = {Maerivoet, Sven and {De Moor}, Bart},
	doi = {10.1016/j.physrep.2005.08.005},
	eprint = {0509082},
	file = {:C$\backslash$:/Users/dante/AppData/Local/Mendeley Ltd./Mendeley Desktop/Downloaded/Maerivoet, De Moor - 2005 - Cellular automata models of road traffic.pdf:pdf},
	issn = {03701573},
	journal = {Physics Reports},
	keywords = {Cellular automata,Phase-space diagrams,Tempo-spatial behaviour,Traffic flow modelling},
	number = {1},
	pages = {1--64},
	primaryclass = {physics},
	title = {{Cellular automata models of road traffic}},
	volume = {419},
	year = {2005},
	abstract = {In this paper, we give an elaborate and understandable review of traffic cellular automata (TCA) models, which are a class of computationally efficient microscopic traffic flow models. TCA models arise from the physics discipline of statistical mechanics, having the goal of reproducing the correct macroscopic behaviour based on a minimal description of microscopic interactions. After giving an overview of cellular automata (CA) models, their background and physical setup, we introduce the mathematical notations, show how to perform measurements on a TCA model's lattice of cells, as well as how to convert these quantities into real-world units and vice versa. The majority of this paper then relays an extensive account of the behavioural aspects of several TCA models encountered in literature. Already, several reviews of TCA models exist, but none of them consider all the models exclusively from the behavioural point of view. In this respect, our overview fills this void, as it focusses on the behaviour of the TCA models, by means of time-space and phase-space diagrams, and histograms showing the distributions of vehicles' speeds, space, and time gaps. In the report, we subsequently give a concise overview of TCA models that are employed in a multi-lane setting, and some of the TCA models used to describe city traffic as a two-dimensional grid of cells, or as a road network with explicitly modelled intersections. The final part of the paper illustrates some of the more common analytical approximations to single-cell TCA models. {\textcopyright} 2005 Published by Elsevier B.V.},
	Bdsk-Url-1 = {https://doi.org/10.1016/j.physrep.2005.08.005}}

@article{Wolshon2006,
	author = {Wolshon, Brian and Lambert, Laurence},
	doi = {10.1061/(ASCE)0733-947X(2006)132:12(933)},
	file = {:C$\backslash$:/Users/dante/OneDrive - uaem.mx/DOCTORADO/Articulos/Reversible Lane Systems.pdf:pdf},
	issn = {0733947X},
	journal = {Journal of Transportation Engineering},
	keywords = {Highways,Roads,Traffic flow,Traffic management},
	number = {12},
	pages = {933--944},
	title = {{Reversible lane systems: Synthesis of practice}},
	volume = {132},
	year = {2006},
	abstract = {Reversible roadways have been used throughout the world to mitigate the effects of congestion and optimize roadway performance for more than 70 years. They have been applied on a variety of roadway types using many different methods of control to address an assortment of needs, including the movement of unbalanced directional traffic associated peak commuter periods, emergency evacuations, roadway construction work zones, and other major gatherings and events. Despite the long and varied history of reversible roadways there are a limited amount of established guidelines and standards to guide their planning, design, and operation. To overcome this lack of information the National Cooperative Highway Research Program (NCHRP) sponsored a project to investigate and document reversible roadway practices to better understand the conditions that warrant their use, their impacts on safety, operations, and the environment, and their design and implementation requirements. This paper builds upon the findings of NCHRP Synthesis 340 by highlighting and summarizing the range of reversible roadway applications and discussing how the variety of reversible roadway applications have been able to address problems despite the fact there is little standardized practices to guide their implementation or assure uniformity in their use. {\textcopyright} 2006 ASCE.},
	Bdsk-Url-1 = {https://doi.org/10.1061/(ASCE)0733-947X(2006)132:12(933)}}

@article{Gonzalez2008,
	archiveprefix = {arXiv},
	arxivid = {0806.1256},
	author = {Gonz{\'{a}}lez, Marta C. and Hidalgo, C{\'{e}}sar A. and Barab{\'{a}}si, Albert L{\'{a}}szl{\'{o}}},
	doi = {10.1038/nature06958},
	eprint = {0806.1256},
	file = {:C$\backslash$:/Users/dante/OneDrive - uaem.mx/DOCTORADO/Articulos/nature06958.pdf:pdf},
	issn = {14764687},
	journal = {Nature},
	number = {7196},
	pages = {779--782},
	pmid = {18528393},
	title = {{Understanding individual human mobility patterns}},
	volume = {453},
	year = {2008},
	abstract = {Despite their importance for urban planning, traffic forecasting and the spread of biological and mobile viruses, our understanding of the basic laws governing human motion remains limited owing to the lack of tools to monitor the time-resolved location of individuals. Here we study the trajectory of 100,000 anonymized mobile phone users whose position is tracked for a six-month period. We find that, in contrast with the random trajectories predicted by the prevailing L{\'{e}}vy flight and random walk models, human trajectories show a high degree of temporal and spatial regularity, each individual being characterized by a time-independent characteristic travel distance and a significant probability to return to a few highly frequented locations. After correcting for differences in travel distances and the inherent anisotropy of each trajectory, the individual travel patterns collapse into a single spatial probability distribution, indicating that, despite the diversity of their travel history, humans follow simple reproducible patterns. This inherent similarity in travel patterns could impact all phenomena driven by human mobility, from epidemic prevention to emergency response, urban planning and agent-based modelling. {\textcopyright}2008 Nature Publishing Group.},
	Bdsk-Url-1 = {https://doi.org/10.1038/nature06958}}

@article{Wu2009,
	author = {Wu, J. J. and Sun, H. J. and Gao, Z. Y. and Zhang, H. Z.},
	doi = {10.1080/03052150802368799},
	file = {:C$\backslash$:/Users/dante/OneDrive - uaem.mx/DOCTORADO/Articulos/Reversible lane-based traffic network with an advance traveler information system.pdf:pdf},
	issn = {0305215X},
	journal = {Engineering Optimization},
	keywords = {Advanced traveller information system,Bi-level programming,Chaotic optimization algorithm,Discrete network design problem,Reversible lane,Transportation management},
	number = {1},
	pages = {87--97},
	title = {{Reversible lane-based traffic network optimization with an advanced traveller information system}},
	volume = {41},
	year = {2009},
	abstract = {In the case of two-way traffic, there are two opposite-direction flows on every road and serious unsymmetrical flows exist in rush-hour periods. One of the primary methods used for handling this kind of traffic flow is the use of reversible lanes. Which and how many lanes should be adjusted are optimization problems. They can be treated as a network design problem, i.e. the optimal decision on the resource distribution of a street and highway system in response to a growing travel demand. This article studies a new form of transportation network design problem by performing the strategy of reversible lanes. In order to describe this problem, a bi-level programming model is given in which the upper level model is to make the total system cost and flow entropy minimum, while the lower level is a stochastic user equilibrium assignment with an advanced traveller information system. Finally, the numerical example shows that, by adopting the reversible lane and advanced traveller information system, the total system cost will be greatly reduced. {\textcopyright} 2009 Taylor {\&} Francis.},
	Bdsk-Url-1 = {https://doi.org/10.1080/03052150802368799}}

@unpublished{Gershenson2009,
	archiveprefix = {arXiv},
	arxivid = {0907.1925},
	author = {Gershenson, Carlos and Rosenblueth, David A.},
	date-modified = {2020-11-20 09:11:47 -0600},
	eprint = {0907.1925},
	file = {:C$\backslash$:/Users/dante/OneDrive - uaem.mx/DOCTORADO/Articulos/modelling self organizing lights with cellular automata.pdf:pdf},
	note = {Arxiv preprint 0907.1925},
	pages = {1--33},
	title = {{Modeling self-organizing traffic lights with elementary cellular automata}},
	url = {http://arxiv.org/abs/0907.1925},
	year = {2009},
	abstract = {There have been several highway traffic models proposed based on cellular automata. The simplest one is elementary cellular automaton rule 184. We extend this model to city traffic with cellular automata coupled at intersections using only rules 184, 252, and 136. The simplicity of the model offers a clear understanding of the main properties of city traffic and its phase transitions. We use the proposed model to compare two methods for coordinating traffic lights: a green-wave method that tries to optimize phases according to expected flows and a self-organizing method that adapts to the current traffic conditions. The self-organizing method delivers considerable improvements over the green-wave method. For low densities, the self-organizing method promotes the formation and coordination of platoons that flow freely in four directions, i.e. with a maximum velocity and no stops. For medium densities, the method allows a constant usage of the intersections, exploiting their maximum flux capacity. For high densities, the method prevents gridlocks and promotes the formation and coordination of "free-spaces" that flow in the opposite direction of traffic.},
	Bdsk-Url-1 = {http://arxiv.org/abs/0907.1925}}

@article{Helbing2009,
	archiveprefix = {arXiv},
	arxivid = {0807.1843},
	author = {Helbing, D.},
	doi = {10.1140/epjb/e2009-00093-7},
	eprint = {0807.1843},
	file = {:C$\backslash$:/Users/dante/OneDrive - uaem.mx/DOCTORADO/Articulos/Derivation of a Fundamental Diagram for Urban Traffic Flow.pdf:pdf},
	issn = {14346028},
	journal = {European Physical Journal B},
	number = {2},
	pages = {229--241},
	title = {{Derivation of a fundamental diagram for urban traffic flow}},
	volume = {70},
	year = {2009},
	abstract = {Despite the importance of urban traffic flows, there are only a few theoretical approaches to determine fundamental relationships between macroscopic traffic variables such as the traffic density, the utilization, the average velocity, and the travel time. In the past, empirical measurements have primarily been described by fit curves. Here, we derive expected fundamental relationships from a model of traffic flows at intersections, which suggest that the recently measured fundamental diagrams for urban flows can be systematically understood. In particular, this allows one to derive the average travel time and the average vehicle speed as a function of the utilization and/or the average number of delayed vehicles. {\textcopyright} 2009 EDP Sciences, SIF, Springer-Verlag Berlin Heidelberg.},
	Bdsk-Url-1 = {https://doi.org/10.1140/epjb/e2009-00093-7}}

@article{Li2013,
	author = {Li, Xu and Chen, Jun and Wang, Hao},
	doi = {10.1016/j.sbspro.2013.08.092},
	file = {:C$\backslash$:/Users/dante/OneDrive - uaem.mx/DOCTORADO/Articulos/Study on Flow Direction Changing Method of Reversible Lanes.pdf:pdf},
	isbn = {1529550769},
	issn = {18770428},
	journal = {Procedia - Social and Behavioral Sciences},
	keywords = {coil detectors,overhead changeable lane-use signal,reversible lanes,traffic direction changing method},
	number = {Cictp},
	pages = {807--816},
	title = {{Study on Flow Direction Changing Method of Reversible Lanes on Urban Arterial Roadways in China}},
	volume = {96},
	year = {2013},
	abstract = {A flow direction changing method of reversible lanes on urban arterial roadways is presented based on signal timing, coil detectors and overhead changeable lane-use signals, hoping that the safety of lane changing maneuvers on reversible lanes will be improved and the transition of periodic flow direction change will be smoother. First, a new layout of signalized intersection approaches along reversible lanes is proposed. That is, lane function of signalized intersection approach doesn't change with the direction of reversible lanes. Then, direction changing method of reversible lanes on urban arterial roadways from off-peak periods to peak periods is provided. The method can change direction of reversible lanes in certain signal cycles.},
	Bdsk-Url-1 = {https://doi.org/10.1016/j.sbspro.2013.08.092}}

@article{Zhao2014,
	author = {Zhao, Jing and Ma, Wanjing and Liu, Yue and Yang, Xiaoguang},
	doi = {10.1080/21680566.2014.908751},
	file = {:C$\backslash$:/Users/dante/OneDrive - uaem.mx/DOCTORADO/Articulos/Integrates design and operation of urban arterials with reversible lanes.pdf:pdf},
	issn = {21680582},
	journal = {Transportmetrica B},
	keywords = {capacity,lane markings,reversible lanes,traffic management and control,urban arterials},
	number = {2},
	pages = {130--150},
	title = {{Integrated design and operation of urban arterials with reversible lanes}},
	volume = {2},
	year = {2014},
	abstract = {Reversible lane operation, an effective strategy to relieve traffic congestion in urban arterials, must interact with other conventional traffic management and control components in the arterial, including left-turn restriction, lane channelisation, and signal timings. This paper develops a lane-based optimisation model to guide the integrated setting of reversible lanes and other traffic management measures in an arterial to maximise its operational performance. The optimisation problem is formulated as a multi-objective mix-integer non-linear programming model, which is then transformed into a single-objective mix-integer linear programming formulation for an optimal solution. Results from extensive numerical analyses have demonstrated the effectiveness of the proposed model.},
	Bdsk-Url-1 = {https://doi.org/10.1080/21680566.2014.908751}}

@article{Zhao2015,
	author = {Zhao, Jing and Liu, Yue and Yang, Xiaoguang},
	doi = {10.1016/j.trc.2014.11.010},
	file = {:C$\backslash$:/Users/dante/OneDrive - uaem.mx/DOCTORADO/Articulos/opetation of diamond interchanges using dynamic rebersible roads.pdf:pdf},
	issn = {0968090X},
	journal = {Transportation Research Part C: Emerging Technologies},
	keywords = {Binary-Mixed-Integer-Linear-Program,Capacity,Reversible lane,Signalized diamond interchange},
	pages = {196--209},
	publisher = {Elsevier Ltd},
	title = {{Operation of signalized diamond interchanges with frontage roads using dynamic reversible lane control}},
	url = {http://dx.doi.org/10.1016/j.trc.2014.11.010},
	volume = {51},
	year = {2015},
	abstract = {Signalized diamond interchanges (SDI), connecting major highways and surface streets in urban and suburban areas, are probably the most widely used interchange patterns. The limited storage space between the two closely joined intersections coupled with heavy traffic volumes may easily oversaturate the facility and cause spillback problems, especially with the presence of frontage roads. This paper presents an innovative design and operational model for SDI by dynamically reversing certain lanes in the internal link on a regular basis with the deployment of overhead reversible lane control signs. A Binary-Mixed-Integer-Linear-Program (BMILP) is formulated to simultaneously optimize lane markings, dynamic usage of the reversible lane, and signal timings for the new SDI system. Results from extensive numerical analyses reveal the promising property of the proposed design and operational model in expanding capacity and reducing congestion at the SDI with frontage roads.},
	Bdsk-Url-1 = {http://dx.doi.org/10.1016/j.trc.2014.11.010}}

@article{Chen2016,
	author = {Chen, Cynthia and Ma, Jingtao and Susilo, Yusak and Liu, Yu and Wang, Menglin},
	doi = {10.1016/j.trc.2016.04.005},
	file = {:C$\backslash$:/Users/dante/OneDrive - uaem.mx/DOCTORADO/Articulos/The promises of big data and small data for travel behavior (aka human mobility) analysis 2017-10-24 20{\_}37{\_}26.pdf:pdf},
	issn = {0968090X},
	journal = {Transportation Research Part C: Emerging Technologies},
	keywords = {Big data,Human mobility,Small data,Transportation planning,Travel behavior},
	pages = {285--299},
	pmid = {27182125},
	publisher = {Elsevier Ltd},
	title = {{The promises of big data and small data for travel behavior (aka human mobility) analysis}},
	url = {http://dx.doi.org/10.1016/j.trc.2016.04.005},
	volume = {68},
	year = {2016},
	abstract = {The last decade has witnessed very active development in two broad, but separate fields, both involving understanding and modeling of how individuals move in time and space (hereafter called "travel behavior analysis" or "human mobility analysis"). One field comprises transportation researchers who have been working in the field for decades and the other involves new comers from a wide range of disciplines, but primarily computer scientists and physicists. Researchers in these two fields work with different datasets, apply different methodologies, and answer different but overlapping questions. It is our view that there is much, hidden synergy between the two fields that needs to be brought out. It is thus the purpose of this paper to introduce datasets, concepts, knowledge and methods used in these two fields, and most importantly raise cross-discipline ideas for conversations and collaborations between the two. It is our hope that this paper will stimulate many future cross-cutting studies that involve researchers from both fields.},
	Bdsk-Url-1 = {http://dx.doi.org/10.1016/j.trc.2016.04.005}}

@article{Chu2017,
	author = {Chu, Kai Fung and Lam, Albert Y.S. and Li, Victor O.K.},
	doi = {10.1109/ISC2.2017.8090813},
	file = {:C$\backslash$:/Users/dante/OneDrive - uaem.mx/DOCTORADO/Articulos/Dynamic Lane Reversal Routing and Scheduling for.pdf:pdf},
	isbn = {9781538625231},
	journal = {2017 International Smart Cities Conference, ISC2 2017},
	keywords = {autonomous vehicles,dynamic lane reversal,routing and scheduling,traffic management},
	title = {{Dynamic lane reversal routing and scheduling for connected autonomous vehicles}},
	year = {2017},
	abstract = {An effective transportation system is part of the core of a modern smart city to support various human activities. Recent developments of Connected Autonomous Vehicles (CAVs) have great impact on the automotive industry. Due to its numerous advantages, CAV is expected to get popular in the near future. While most studies focus on standalone CAV technologies, there is much potential on collective CAV control. With the connectivity and automation of CAVs, we can employ Dynamic Lane Reversal (DLR) to enable automatic lane reversal for improving the traffic. We can optimize the travel schedules of CAVs based on DLR for performance enhancement. In this paper, we proposed the Dynamic Lane Reversal-Traffic Scheduling Management (DLR-TSM) Scheme for CAVs. It collects the travel requests from the CAVs and determines their optimal schedules and routes on dynamically reversible lanes. We formulate the routing and scheduling problem as an integer linear program. We evaluate the performance of the scheme with real-world transportation data. The simulation results show that DLR-TSM can significantly improve the travel times of CAVs.},
	Bdsk-Url-1 = {https://doi.org/10.1109/ISC2.2017.8090813}}

@article{Frejo2016,
	author = {Frejo, Jos{\'{e}} Ram{\'{o}}n D. and Papamichail, Ioannis and Papageorgiou, Markos and Camacho, Eduardo F.},
	doi = {10.1109/TITS.2015.2493127},
	file = {:C$\backslash$:/Users/dante/OneDrive - uaem.mx/DOCTORADO/Articulos/macroscopic modelling of reversible lanes.pdf:pdf},
	issn = {15249050},
	journal = {IEEE Transactions on Intelligent Transportation Systems},
	keywords = {METANET,MPC,Reversible lanes,macroscopic traffic flow modeling,traffic control},
	number = {4},
	pages = {948--959},
	title = {{Macroscopic Modeling and Control of Reversible Lanes on Freeways}},
	volume = {17},
	year = {2016},
	abstract = {This paper proposes a macroscopic model and two control algorithms for the dynamic operation of reversible lanes on freeways. The proposed model is an extension of the second-order traffic flow model METANET. The reversible lanes are modeled like variable lane drops (taking into account that the cars in the closed/opened lanes need a certain time to leave/enter the corresponding segments). Based on this model, two kinds of dynamic controllers have been developed. The first one is an easy-to-implement logic-based controller that takes into account the congestion lengths generated by the reversible lane bottleneck and uses this information for the dynamic operation of the lanes. The second one is a discrete model predictive control that minimizes the total time spent of the modeled network within some constraints for the maximum values of the generated bottleneck queues. The discrete optimization is carried out via evaluation of the cost function for all the leaves in a reduced search tree. The proposed model and control algorithms are simulated and tested using loop detector data collected over a section of the SE-30 freeway in Seville, Spain. The modeled network includes the Centenario Bridge, which is a bottleneck with a reversible lane that creates recurrent congestion during the morning rush-hour period. The results show that the proposed model is able to reproduce traffic congestion due to the reversible lanes and that all the proposed controllers (which can be computed in a short time) substantially reduce this congestion.},
	Bdsk-Url-1 = {https://doi.org/10.1109/TITS.2015.2493127}}

@article{Wang2018,
	author = {Wang, Jian and Deng, Wei},
	doi = {10.3846/16484142.2014.994227},
	file = {:C$\backslash$:/Users/dante/OneDrive - uaem.mx/DOCTORADO/Articulos/optimizing capacity with reversible lanes.pdf:pdf},
	issn = {16483480},
	journal = {Transport},
	keywords = {Genetic algorithm,Mixed network design problem,Network capacity,Signalized road network,User equilibrium},
	number = {1},
	pages = {1--11},
	title = {{Optimizing capacity of signalized road network with reversible lanes}},
	volume = {33},
	year = {2018},
	abstract = {This paper studies the network capacity problem on signalized road network with reversible lanes. A Mixed Network Design Problem (MDNP) is formulated to describe the problem where the upper-level problem is a mixed integer non-linear program designed to maximize the network capacity by optimizing the input parameters (e.g. the signal splits, circles, reassigned number of lanes and O--D demands), while the lower-level problem is the common Deterministic User Equilibrium (DUE) assignment problem formulated to model the drivers' route choices. According to whether one way strategy is permitted in practice, two strategies for implementing reversible roadway are considered. In the first strategy, not all lanes are reversible and the reversible roadways always hold its ability to accommodate the two-way traffic flow. In the second strategy, one-way road is allowed, which means that all the lanes are reversible and could be assigned to one flow direction if the traffic flow in both directions is severally unsymmetrical. Genetic Algorithm (GA) is detailedly presented to solve the bi-level network capacity problem. The application of the proposed method on a numerical example denotes that Strategy 2 can make more use of the physical capacity of key links (signal controlled links), thus, the corresponding network capacity outperforms it is of Strategy 1 considerably.},
	Bdsk-Url-1 = {https://doi.org/10.3846/16484142.2014.994227}}

@article{Mao2020,
	author = {Mao, Lina and Li, Wenquan and Hu, Pengsen and Zhou, Guiliang and Zhang, Huiting and Dai, Jin},
	doi = {10.1155/2020/8838896},
	file = {:C$\backslash$:/Users/dante/AppData/Local/Mendeley Ltd./Mendeley Desktop/Downloaded/Mao et al. - 2020 - Design of Real-Time Dynamic Reversible Lane in Intelligent Cooperative Vehicle Infrastructure System.pdf:pdf},
	issn = {20423195},
	journal = {Journal of Advanced Transportation},
	mendeley-groups = {Reversible Lanes},
	publisher = {Hindawi Limited},
	title = {{Design of Real-Time Dynamic Reversible Lane in Intelligent Cooperative Vehicle Infrastructure System}},
	volume = {2020},
	year = {2020},
	abstract = {The rapidly growing traffic demand and the slowly increasing traffic supply have produced an mounting contradiction, which is mainly manifested in cities as road congestion and unbalanced bidirectional traffic flow. Most of the reversible lanes are implemented on fixed sections and fixed times and are mainly guided by ground markings, road signs, railings, and traffic police officer. It requires a lot of human and material costs. And, the control effect is lagging and inaccurate. Aiming at these problems, a real-time dynamic reversible lane scheme in the Intelligent Cooperative Vehicle Infrastructure System (CVIS) was proposed. Traffic information was collected in real time through the CVIS, and a reversible lane scheme was established based on the real-time service level V/C and BRP functions. A lane change control model was applied to determine the number of lanes and the timing of lane changes. Then, the reversible lanes were managed in real time through intelligent road stud lights and light curtain walls. Buffer sections and no-entry sections were set to ensure reversible lanes operating safely and efficiently. VISSIM simulation was used for case analysis, and the results showed that compared with the traditional time-controlled reversible lane scheme, the real-time dynamic reversible lane scheme could reduce the average vehicle delay by 27.4{\%} and decrease the vehicle VOC, CO and NOX emissions by 13.5{\%}.},
	Bdsk-Url-1 = {https://doi.org/10.1155/2020/8838896}}

@article{Conceicao2020,
	author = {Concei{\c{c}}{\~{a}}o, L{\'{i}}gia and {de Almeida Correia}, Gon{\c{c}}alo Homem and Tavares, Jos{\'{e}} Pedro},
	doi = {10.3390/su12031226},
	file = {:C$\backslash$:/Users/dante/AppData/Local/Mendeley Ltd./Mendeley Desktop/Downloaded/Concei{\c{c}}{\~{a}}o, de Almeida Correia, Tavares - 2020 - The reversible lane network design problem (RL-NDP) for smart cities with automated traf.pdf:pdf},
	issn = {20711050},
	journal = {Sustainability (Switzerland)},
	keywords = {Automated vehicles,Network design,Optimization,Reversible lanes,Smart cities},
	mendeley-groups = {Reversible Lanes},
	month = {feb},
	number = {3},
	publisher = {MDPI AG},
	title = {{The reversible lane network design problem (RL-NDP) for smart cities with automated traffic}},
	volume = {12},
	year = {2020},
	abstract = {With automated vehicles (AVs), reversible lanes could be a sustainable transportation solution once there is vehicle-to-infrastructure connectivity informingAVs about the lane configuration changes. This paper introduced the reversible lane network design problem (RL-NDP), formulated in mixed-integer non-linear mathematical programming-both the traffic assignment and the reversible lane decisions were embedded. The model was applied on an hourly basis in the case study of the city of Delft, the Netherlands. Reversible lanes are examined under no traffic equilibrium (former paths are maintained); user-equilibrium (UE) assignment (AVs decide their own paths); and system-optimum (SO) traffic assignment (AVs are forced to follow SO paths). We found out that reversible lanes reduce congested roads, total travel times, and delays up to 36{\%}, 9{\%}, and 22{\%}, respectively. The SO scenario was revealed to be beneficial in reducing the total travel time and congested roads in peak hours, whereas UE is equally optimal in the remaining hours. A dual-scenario mixing SO and UE throughout the day reduced congested roads, total travel times, and delay up to 40{\%}, 8{\%}, and 19{\%}, respectively, yet increased 1{\%} in travel distance. The spatial analysis suggested a substantial lane variability in the suburbs, yet a strong presence of reversible lanes in the city center.},
	Bdsk-Url-1 = {https://doi.org/10.3390/su12031226}}

@article{Helbing2000,
	author = {Helbing, Dirk},
	doi = {10.1103/RevModPhys.73.1067},
	journal = {Reviews of Modern Physics},
	month = {12},
	title = {Traffic and Related Self-Driven Many-Particle Systems},
	volume = {73},
	year = {2000},
	Bdsk-Url-1 = {https://doi.org/10.1103/RevModPhys.73.1067}}

@article{Nagatani2002,
	author = {Nagatani, Takashi},
	doi = {10.1088/0034-4885/65/9/203},
	journal = {Reports on Progress in Physics},
	month = {08},
	pages = {1331},
	title = {The physics of traffic jams},
	volume = {65},
	year = {2002},
	Bdsk-Url-1 = {https://doi.org/10.1088/0034-4885/65/9/203}}

@article{Riascos2017,
	author = {Riascos, A. P. and Mateos, Jos{\'{e}} L.},
	doi = {10.1371/journal.pone.0184532},
	issn = {19326203},
	journal = {PLoS ONE},
	keywords = {Cities,Clustering coefficients,Human mobility,Monte Carlo method,Probability distribution,Radii,Random walk,Social networks},
	month = {oct},
	number = {10},
	pages = {e0184532},
	pmid = {29023458},
	publisher = {Public Library of Science},
	title = {{Emergence of encounter networks due to human mobility}},
	url = {https://doi.org/10.1371/journal.pone.0184532},
	volume = {12},
	year = {2017},
	abstract = {There is a burst of work on human mobility and encounter networks. However, the connection between these two important fields just begun recently. It is clear that both are closely related: Mobility generates encounters, and these encounters might give rise to contagion phenomena or even friendship. We model a set of random walkers that visit locations in space following a strategy akin to L{\'{e}}vy flights. We measure the encounters in space and time and establish a link between walkers after they coincide several times. This generates a temporal network that is characterized by global quantities. We compare this dynamics with real data for two cities: New York City and Tokyo. We use data from the location-based social network Foursquare and obtain the emergent temporal encounter network, for these two cities, that we compare with our model. We found long-range (L{\'{e}}vy-like) distributions for traveled distances and time intervals that characterize the emergent social network due to human mobility. Studying this connection is important for several fields like epidemics, social influence, voting, contagion models, behavioral adoption and diffusion of ideas.},
	Bdsk-Url-1 = {https://doi.org/10.1371/journal.pone.0184532}}
	
@INBOOK {ChapterMateos,
    author = {Pierre Melikov and Jeremy  A. Kho Vincent Fighiera and  Fahad Alhasoun and Jorge Audiffred and José L. Mateos and Marta C. González},
    title = "Characterizing Human Mobility Patterns: A Case Study of Mexico City",
    chapter = "Chapter 10 in Urban Informatics",
    publisher = "Springer Nature",
    year = "2021",
    note = "In press"
    
}

@article{Riascos2020,
	author = {Riascos, A. P. and Mateos, Jos{\'{e}} L.},
	doi = {10.1038/s41598-020-60875-w},
	file = {:C$\backslash$:/Users/dante/AppData/Local/Mendeley Ltd./Mendeley Desktop/Downloaded/Riascos, Mateos - 2020 - Networks and long-range mobility in cities A study of more than one billion taxi trips in New York City(2).pdf:pdf},
	issn = {20452322},
	journal = {Scientific Reports},
	keywords = {Applied physics,Complex networks},
	mendeley-groups = {Reversible Lanes},
	month = {dec},
	number = {1},
	pages = {1--14},
	pmid = {32132592},
	publisher = {Nature Research},
	title = {{Networks and long-range mobility in cities: A study of more than one billion taxi trips in New York City}},
	url = {https://www.nature.com/articles/s41598-020-60875-w},
	volume = {10},
	year = {2020},
	abstract = {We analyze the massive data set of more than one billion taxi trips in New York City, from January 2009 to December 2015. With these records of seven years, we generate an origin-destination matrix that has information of a vast number of trips. The mobility and flow of taxis can be described as a directed weighted network that connects different zones of high demand for taxis. This network has in and out degrees that follow a stretched exponential and a power law with an exponential cutoff distributions, respectively. Using the origin-destination matrix, we obtain a rank, called "OD rank'', analogous to the page rank of Google, that gives the more relevant places in New York City in terms of taxi trips. We introduced a model that captures the local and global dynamics that agrees with the data. Considering the taxi trips as a proxy of human mobility in cities, it might be possible that the long-range mobility found for New York City would be a general feature in other large cities around the world.},
	Bdsk-Url-1 = {https://www.nature.com/articles/s41598-020-60875-w},
	Bdsk-Url-2 = {https://doi.org/10.1038/s41598-020-60875-w}}

@techreport{Seidel2019Rush,
	address = {Munich},
	author = {Tobias Seidel and Jan Wickerath},
	copyright = {http://www.econstor.eu/dspace/Nutzungsbedingungen},
	keywords = {R12; R13; R41; 330; urbanization; commuting; traffic; congestion; spatial general equilibrium},
	language = {eng},
	number = {7587},
	publisher = {Center for Economic Studies and ifo Institute (CESifo)},
	title = {Rush hours and urbanization},
	type = {CESifo Working Paper},
	url = {http://hdl.handle.net/10419/198947},
	year = {2019},
	abstract = {We use a spatial general equilibrium model with potential commuting of workers between their place of work and their place of residence to analyze the effects of rush hours on the spatial allocation of employment and population, average labor productivity and the housing market. Abolishing traffic congestion during rush hours leads to a more urbanized economy as households move from the low-density countryside to the commuter belts of cities rather than from the city centers to the periphery. Employment, however, becomes more agglomerated in high-density large cities. This adjustment implies an increase of average labor productivity of 7.2 percent and higher inequality of housing costs.},
	Bdsk-Url-1 = {http://hdl.handle.net/10419/198947}}

@article{Agent1982,
	author = {Agent, K. R. and Clark, Jason D.},
	issn = {0041-0683},
	journal = {Traffic engineering and control},
	language = {en},
	number = {11},
	pages = {551-555},
	title = {Evaluation of reversible lanes},
	url = {http://dx.doi.org/},
	volume = {23},
	year = {1982},
	abstract = {This study involved an evaluation of reversible lanes as a method of increasing traffic flow. A unique feature of the system was allowing left turns during the period of reversible flow, which required moving the left-turn lanes and shifting signal displays without interrupting traffic flow.   <p>Language: en</p>},
	Bdsk-Url-1 = {http://dx.doi.org/}}

@article{Giannotti2011,
	author = {Giannotti, Fosca and Nanni, Mirco and Pedreschi, Dino and Pinelli, Fabio and Renso, Chiara and Rinzivillo, Salvatore and Trasarti, Roberto},
	doi = {10.1007/s00778-011-0244-8},
	issn = {10668888},
	journal = {VLDB Journal},
	keywords = {Mobility patterns,Movement analysis,Spatio-temporal data mining,Trajectories},
	mendeley-groups = {Reversible Lanes},
	month = {oct},
	number = {5},
	pages = {695--719},
	publisher = {Springer},
	title = {{Unveiling the complexity of human mobility by querying and mining massive trajectory data}},
	url = {https://link.springer.com/article/10.1007/s00778-011-0244-8},
	volume = {20},
	year = {2011},
	abstract = {The technologies of mobile communications pervade our society and wireless networks sense the movement of people, generating large volumes of mobility data, such as mobile phone call records and Global Positioning System (GPS) tracks. In this work, we illustrate the striking analytical power of massive collections of trajectory data in unveiling the complexity of human mobility. We present the results of a large-scale experiment, based on the detailed trajectories of tens of thousands private cars with on-board GPS receivers, tracked during weeks of ordinary mobile activity. We illustrate the knowledge discovery process that, based on these data, addresses some fundamental questions of mobility analysts: what are the frequent patterns of people's travels? How big attractors and extraordinary events influence mobility? How to predict areas of dense traffic in the near future? How to characterize traffic jams and congestions? We also describe M-Atlas, the querying and mining language and system that makes this analytical process possible, providing the mechanisms to master the complexity of transforming raw GPS tracks into mobility knowledge. M-Atlas is centered onto the concept of a trajectory, and the mobility knowledge discovery process can be specified by M-Atlas queries that realize data transformations, data-driven estimation of the parameters of the mining methods, the quality assessment of the obtained results, the quantitative and visual exploration of the discovered behavioral patterns and models, the composition of mined patterns, models and data with further analyses and mining, and the incremental mining strategies to address scalability. {\textcopyright} 2011 Springer-Verlag.},
	Bdsk-Url-1 = {https://link.springer.com/article/10.1007/s00778-011-0244-8},
	Bdsk-Url-2 = {https://doi.org/10.1007/s00778-011-0244-8}}

@article{Bonaccorsi2020,
	author = {Bonaccorsi, Giovanni and Pierri, Francesco and Cinelli, Matteo and Flori, Andrea and Galeazzi, Alessandro and Porcelli, Francesco and Schmidt, Ana Lucia and Valensise, Carlo Michele and Scala, Antonio and Quattrociocchi, Walter and Pammolli, Fabio},
	doi = {10.1073/pnas.2007658117},
	file = {:C$\backslash$:/Users/dante/AppData/Local/Mendeley Ltd./Mendeley Desktop/Downloaded/Bonaccorsi et al. - 2020 - Economic and social consequences of human mobility restrictions under COVID-19.pdf:pdf},
	issn = {10916490},
	journal = {Proceedings of the National Academy of Sciences of the United States of America},
	keywords = {COVID-19,Economic segregation,Human mobility,National lockdown},
	mendeley-groups = {Reversible Lanes},
	month = {jul},
	number = {27},
	pages = {15530--15535},
	pmid = {32554604},
	publisher = {National Academy of Sciences},
	title = {{Economic and social consequences of human mobility restrictions under COVID-19}},
	volume = {117},
	year = {2020},
	abstract = {In response to the coronavirus disease 2019 (COVID-19) pandemic, several national governments have applied lockdown restrictions to reduce the infection rate. Here we perform a massive analysis on near-real-time Italian mobility data provided by Facebook to investigate how lockdown strategies affect economic conditions of individuals and local governments. We model the change in mobility as an exogenous shock similar to a natural disaster. We identify two ways through which mobility restrictions affect Italian citizens. First, we find that the impact of lockdown is stronger in municipalities with higher fiscal capacity. Second, we find evidence of a segregation effect, since mobility contraction is stronger in municipalities in which inequality is higher and for those where individuals have lower income per capita. Our results highlight both the social costs of lockdown and a challenge of unprecedented intensity: On the one hand, the crisis is inducing a sharp reduction of fiscal revenues for both national and local governments; on the other hand, a significant fiscal effort is needed to sustain the most fragile individuals and to mitigate the increase in poverty and inequality induced by the lockdown.},
	Bdsk-Url-1 = {https://doi.org/10.1073/pnas.2007658117}}

@article{Jiang2020,
	author = {Jiang, Peng and Fu, Xiuju and {Van Fan}, Yee and Kleme{\v{s}}, Ji{\v r}{\'{i}} Jarom{\'{i}}r and Chen, Piao and Ma, Stefan and Zhang, Wanbing},
	doi = {10.1016/j.jclepro.2020.123673},
	file = {:C$\backslash$:/Users/dante/AppData/Local/Mendeley Ltd./Mendeley Desktop/Downloaded/Jiang et al. - 2020 - Spatial-Temporal Potential Exposure Risk Analytics and Urban Sustainability Impacts related to COVID-19 Mitigation.pdf:pdf},
	issn = {0959-6526},
	journal = {Journal of cleaner production},
	mendeley-groups = {Reversible Lanes},
	month = {aug},
	pages = {123673},
	pmid = {32836914},
	publisher = {Elsevier},
	title = {{Spatial-Temporal Potential Exposure Risk Analytics and Urban Sustainability Impacts related to COVID-19 Mitigation: A Perspective from Car Mobility Behaviour.}},
	url = {http://www.ncbi.nlm.nih.gov/pubmed/32836914 http://www.pubmedcentral.nih.gov/articlerender.fcgi?artid=PMC7435297},
	year = {2020},
	abstract = {Coronavirus disease-2019 (COVID-19) poses a significant threat to the population and urban sustainability worldwide. The surge mitigation is complicated and associates many factors, including the pandemic status, policy, socioeconomics and resident behaviours. Modelling and analytics with spatial-temporal big urban data are required to assist the mitigation of the pandemic. This study proposes a novel perspective to analyse the spatial-temporal potential exposure risk of residents by capturing human behaviours based on spatial-temporal car park availability data. Near real-time data from 1,904 residential car parks in Singapore, a classical megacity, are collected to analyse car mobility and its spatial-temporal heat map. The implementation of the circuit breaker, a COVID-19 measure, in Singapore has reduced the mobility and heat (daily frequency of mobility) significantly at about 30.0 {\%}. It contributes to a 44.3 {\%} to 55.4 {\%} reduction in the transportation-related air emissions under two scenarios of travelling distance reductions. Urban sustainability impacts in both environment and economy are discussed. The spatial-temporal potential exposure risk mapping with space-time interactions is further investigated via an extended Bayesian spatial-temporal regression model. The maximal reduction rate of the defined potential exposure risk lowers to 37.6 {\%} by comparison with its peak value. The big data analytics of changes in car mobility behaviour and the resultant potential exposure risks can provide insights to assist in (a) designing a flexible circuit breaker exit strategy, (b) precise management via identifying and tracing hotspots on the mobility heat map, and (c) making timely decisions by fitting curves dynamically in different phases of COVID-19 mitigation. The proposed method has the potential to be used by decision-makers worldwide with available data to make flexible regulations and planning.},
	Bdsk-Url-1 = {http://www.ncbi.nlm.nih.gov/pubmed/32836914%20http://www.pubmedcentral.nih.gov/articlerender.fcgi?artid=PMC7435297},
	Bdsk-Url-2 = {https://doi.org/10.1016/j.jclepro.2020.123673}}

@article{Carreon2017,
	author = {Carre{\'o}n, Gustavo AND Gershenson, Carlos AND Pineda, Luis A.},
	doi = {10.1371/journal.pone.0190100},
	journal = {PLOS ONE},
	month = {12},
	number = {12},
	pages = {1-20},
	publisher = {Public Library of Science},
	title = {Improving public transportation systems with self-organization: A headway-based model and regulation of passenger alighting and boarding},
	url = {https://doi.org/10.1371/journal.pone.0190100},
	volume = {12},
	year = {2017},
	abstract = {The equal headway instability---the fact that a configuration with regular time intervals between vehicles tends to be volatile---is a common regulation problem in public transportation systems. An unsatisfactory regulation results in low efficiency and possible collapses of the service. Computational simulations have shown that self-organizing methods can regulate the headway adaptively beyond the theoretical optimum. In this work, we develop a computer simulation for metro systems fed with real data from the Mexico City Metro to test the current regulatory method with a novel self-organizing approach. The current model considers overall system's data such as minimum and maximum waiting times at stations, while the self-organizing method regulates the headway in a decentralized manner using local information such as the passenger's inflow and the positions of neighboring trains. The simulation shows that the self-organizing method improves the performance over the current one as it adapts to environmental changes at the timescale they occur. The correlation between the simulation of the current model and empirical observations carried out in the Mexico City Metro provides a base to calculate the expected performance of the self-organizing method in case it is implemented in the real system. We also performed a pilot study at the Balderas station to regulate the alighting and boarding of passengers through guide signs on platforms. The analysis of empirical data shows a delay reduction of the waiting time of trains at stations. Finally, we provide recommendations to improve public transportation systems.},
	Bdsk-Url-1 = {https://doi.org/10.1371/journal.pone.0190100}}

@article{Bede2010,
	author = {Bede, Zsuzsanna and Szab{\'{o}}, G{\'{e}}za and P{\'{e}}ter, Tam{\'{a}}s},
	doi = {10.3311/pp.tr.2010-1.01},
	file = {:C$\backslash$:/Users/dante/AppData/Local/Mendeley Ltd./Mendeley Desktop/Downloaded/Bede, Szab{\'{o}}, P{\'{e}}ter - 2010 - Optimalization of road traffic with the applied of reversible direction lanes.pdf:pdf},
	issn = {15873811},
	journal = {Periodica Polytechnica Transportation Engineering},
	keywords = {Reversible lane,Road traffic,Traffic control},
	mendeley-groups = {Reversible Lanes},
	number = {1},
	pages = {3--8},
	publisher = {Budapest University of Technology and Economics},
	title = {{Optimalization of road traffic with the applied of reversible direction lanes}},
	url = {www.pp.bme.hu/},
	volume = {38},
	year = {2010},
	abstract = {Optimization of traffic on a large public road network is an undertaking and complex task. Reversible Direction Lane theory is an interesting and special method within this subject. This can completely support the fluctuation or alteration in existing congestional direction of traffic dynamics (time of day, seasonal, etc.) on existing road surfaces. In such case certain subsystems of the main network cease to exist, and subsystems working with new connections take their place. This type of routing therefore changes the system's structure "in an optimal direction", but many practical and safety questions arise. A number of studies prove that in areas this method is employed, travel time decreased by 30-40{\%}, waiting time by 40-50{\%}, number of stops by 30-40{\%} compared to previous data. Its benefits were also shown in fuel consumption reduced by 15-25{\%}, harmful substance emission HC by 15-25{\%}, CO by 3-5{\%}, and NO by 8-10{\%}. We may not leave the application of this opportunity out of consideration in a case when a country's road infrastructure demands considerable developments otherwise. {\textcopyright} Periodica Polytechnica 2010.},
	Bdsk-Url-1 = {www.pp.bme.hu/},
	Bdsk-Url-2 = {https://doi.org/10.3311/pp.tr.2010-1.01}}

@article{Xiao2019,
	author = {Xiao, Guangbing and Zhang, Haibo and Sun, Ning and Chen, Yong and Shi, Jiamin and Zhang, Yong},
	doi = {10.1155/2019/2893732},
	file = {:C$\backslash$:/Users/dante/AppData/Local/Mendeley Ltd./Mendeley Desktop/Downloaded/Xiao et al. - 2019 - Cooperative Bargain for the Autonomous Separation of Traffic Flows in Smart Reversible Lanes.pdf:pdf},
	issn = {10990526},
	journal = {Complexity},
	mendeley-groups = {Reversible Lanes},
	publisher = {Hindawi Limited},
	title = {{Cooperative Bargain for the Autonomous Separation of Traffic Flows in Smart Reversible Lanes}},
	volume = {2019},
	year = {2019},
	abstract = {Spacer bars in the smart reversible lanes make periodically broadcast of messages to share their local observed traffic information with each other. This aims to help other spacer bars acquire the global traffic information and make consistent movement when separating the flows. However, radio interference and vehicles in the traffic may degrade the qualities of wireless communication links and cause frequent message losses in the broadcast. Existing solutions tend to use data forwarding to enhance the message dissemination, which may cause imbalanced load in the spacer bars. For instance, the nodes close to the sink have to forward more messages, whereas the ones far away from the sink have fewer messages for forwarding. The unbalanced distribution of network load has a high risk of blocking the wireless communication links and yield inconsistent movement in the reversible lanes. In this paper, we propose a Cooperative Bargain (CoB) scheme where each spacer bar carries some received messages to help other spacer bars recover their lost messages. Since the spacer bars can only acquire the local information, we formulate a cooperative bargain game to negotiate how to allocate the task of message recovery with a balanced network load until a consensus is achieved. CoB is evaluated with the real-world Wi-Fi communication traces in Isti/rural. Simulation results show that CoB can recover an average of 98.6{\%} messages within 100 milliseconds in a 50-node network. CoB does not require the global network information but it can still achieve a comparable performance to other broadcast schemes.},
	Bdsk-Url-1 = {https://doi.org/10.1155/2019/2893732}}

@article{Lu2018,
	author = {Lu, Ting and Yang, Zhongzhen and Ma, Dongfang and Jin, Sheng},
	doi = {10.1109/ACCESS.2018.2881290},
	issn = {21693536},
	journal = {IEEE Access},
	keywords = {Bi-level programming,queue length,reversible lane,stochastic user equilibrium,traffic engineering},
	mendeley-groups = {Reversible Lanes},
	pages = {71592--71601},
	publisher = {Institute of Electrical and Electronics Engineers Inc.},
	title = {{Bi-Level Programming Model for Dynamic Reversible Lane Assignment}},
	volume = {6},
	year = {2018},
	abstract = {To improve the space utilization and traffic capacity of a signalized junction, this paper proposes a dynamic reversible lane assignment method for approaches of signalized junctions that consider the game equilibrium between road users and traffic controllers. To theoretically analyze the behaviors of the players involved in the leader-follower strategic game, a bi-level programming model is established. To minimize the total queue length of approaches at signalized junctions, the upper model dynamically optimizes the reversible lane assignments and can be solved with the enumeration method or the Monte Carlo algorithm. The lower model outputs the traffic assignment at road sections using a Logit-based stochastic user equilibrium model that is solved by the method of successive averages. The general impedance of road section in lower model consists of the road travel time cost and the intra-time cost at the signalized junction connected with current road section. In addition, the interaction between the two level is simulated in an iterative optimization procedure. Finally, this paper uses two numerical experiments to validate the proposed approach.},
	Bdsk-Url-1 = {https://doi.org/10.1109/ACCESS.2018.2881290}}

@article{Krause2015,
	author = {Krause, Cory and Kronpraset, Nopadon and Bared, Joe and Zhang, Wei},
	doi = {10.1061/(ASCE)TE.1943-5436.0000745},
	issn = {0733-947X},
	journal = {Journal of Transportation Engineering},
	keywords = {Diamond interchange,Dynamic lane control,Reversible lanes,Vissim},
	mendeley-groups = {Reversible Lanes},
	month = {may},
	number = {5},
	pages = {04014091},
	publisher = {American Society of Civil Engineers (ASCE)},
	title = {{Operational Advantages of Dynamic Reversible Left-Lane Control of Existing Signalized Diamond Interchanges}},
	url = {http://ascelibrary.org/doi/10.1061/{\%}28ASCE{\%}29TE.1943-5436.0000745},
	volume = {141},
	year = {2015},
	abstract = {The signalized diamond interchange is a widely used intersection design for freeway-to-arterial connections. The capacity of these interchanges is largely determined by the number of lanes, the demands of the various movements, the storage spaces for different movements, and the signal-timing strategies. This paper studies the advantages of using dynamic reversible lanes for left-turn movements. In traditional diamond interchanges, the bay lengths cannot change; however, if signal times are adjusted to give more time to an approach when traffic counts are heavier in one direction (such as the shifts between morning and evening peak), this limitation in capacity can be mitigated. In this work, several diamond interchange designs are studied. The optimized traditional diamond interchange performance is compared, in simulation, to the proposed dynamic reversible lane case. Situations are identified in which a dynamic reversible left-lane control would be beneficial in reducing delay and increasing throughput for the interchange.},
	Bdsk-Url-1 = {https://doi.org/10.1061/(ASCE)TE.1943-5436.0000745}}

@inproceedings{Hausknecht2011,
	author = {Hausknecht, Matthew and Au, Tsz Chiu and Stone, Peter and Fajardo, David and Waller, Travis},
	booktitle = {IEEE Conference on Intelligent Transportation Systems, Proceedings, ITSC},
	doi = {10.1109/ITSC.2011.6082932},
	isbn = {9781457721984},
	mendeley-groups = {Reversible Lanes},
	pages = {1929--1934},
	title = {{Dynamic lane reversal in traffic management}},
	year = {2011},
	abstract = {Contraflow lane reversal - the reversal of lanes in order to temporarily increase the capacity of congested roads - can effectively mitigate traffic congestion during rush hour and emergency evacuation. However, contraflow lane reversal deployed in several cities are designed for specific traffic patterns at specific hours, and do not adapt to fluctuations in actual traffic. Motivated by recent advances in autonomous vehicle technology, we propose a framework for dynamic lane reversal in which the lane directionality is updated quickly and automatically in response to instantaneous traffic conditions recorded by traffic sensors. We analyze the conditions under which dynamic lane reversal is effective and propose an integer linear programming formulation and a bi-level programming formulation to compute the optimal lane reversal configuration that maximizes the traffic flow. In our experiments, active contraflow increases network efficiency by 72{\%}. {\textcopyright} 2011 IEEE.},
	Bdsk-Url-1 = {https://doi.org/10.1109/ITSC.2011.6082932}}
	
@article{MLrraga2010,
abstract = {This paper proposes a new single-lane cellular automaton model for traffic flow. The model takes into account normal drivers' spacing policies and transportation engineering practices to guarantee that microscopic vehicle behavior is more in line with vehicular movement in the real world. As a result, drivers' reactions are based on a safety analysis that determines the most appropriate action for a vehicle to take. Hence, the model introduces a new set of simple rules to change the speed of vehicles that incorporates three important thresholds required by the follower vehicle to accelerate, slow down or maintain its speed. Thus, the space gap, relative speed and limited acceleration/deceleration capabilities are introduced into simulations. Simulation results obtained from a system with periodic conditions show that the model can smooth the speed drop when vehicles approach the upstream front of the traffic jam. Therefore, the model avoids unrealistic deceleration behavior found in most previous cellular automata models. Besides, the model is also capable of reproducing most empirical findings including the three states of traffic flow, the backward speed of the downstream front of the traffic jam, and different congested traffic patterns induced by a system with open boundary conditions with an on-ramp. Moreover, the new model preserves the computational simplicity of the cellular automata models. {\textcopyright} 2010 Elsevier B.V. All rights reserved.},
author = {Lárraga, M. E. and Alvarez-Icaza, L.},
doi = {10.1016/j.physa.2010.08.020},
file = {:C$\backslash$:/Users/dante/Downloads/ME Larraga CA  model Physica A 2010.pdf:pdf},
issn = {03784371},
journal = {Physica A: Statistical Mechanics and its Applications},
keywords = {Cellular automaton,Synchronized traffic flow,Traffic flow models},
number = {23},
pages = {5425--5438},
publisher = {Elsevier B.V.},
title = {{Cellular automaton model for traffic flow based on safe driving policies and human reactions}},
url = {http://dx.doi.org/10.1016/j.physa.2010.08.020},
volume = {389},
year = {2010}
}
@article{Guzman2015,
abstract = {This paper extends a recently proposed single-lane cellular automata (CA) model to simulate asymmetric two-lane traffic flow. The model incorporates drivers' individual characteristics and acceleration constraints of vehicles in the definition of lane changing decision process. The aim is to make the lane change process more in line with real features. Thus, the drivers' representation in the model is more like human response by reconstructing the local behavior on a microscopic level. Simulation results on a system with periodic conditions show that lane usage inversion, lane change rate versus density and different traffic states are reproduced by the model. Besides, in this model the flow is not dominated by the introduction of larger vehicles with smaller maximum velocity, even if their lane change is not prohibited. Moreover, ping-pong lane changes are reduced. The model preserves the computational simplicity of CA models.},
author = {Guzm{\'{a}}n, H{\'{e}}ctor A. and L{\'{a}}rraga, Mar{\'{i}}a E. and Alvarez-Icaza, Luis},
issn = {15575977},
journal = {Journal of Cellular Automata},
keywords = {Cellular automaton,Multilane traffic flow,Traffic flow models},
mendeley-groups = {Reversible Lanes},
number = {1-2},
pages = {65--93},
title = {{A two lanes cellular automata model for traffic flow considering realistic driving decisions}},
url = {https://www.researchgate.net/publication/279328166{\_}A{\_}Two{\_}Lanes{\_}Cellular{\_}Automata{\_}Model{\_}for{\_}Traffic{\_}Flow{\_}Considering{\_}Realistic{\_}Driving{\_}Decisions},
volume = {10},
year = {2015}
}

@article{Guzman2018,
abstract = {In this paper, a reliable cellular automata model oriented to faithfully reproduce deceleration and acceleration according to realistic reactions of drivers, when vehicles with different deceleration capabilities are considered is presented. The model focuses on describing complex traffic phenomena by coding in its rules the basic mechanisms of drivers behavior, vehicles capabilities and kinetics, while preserving simplicity. In particular, vehicl{\'{e}}s kinetics is based on uniform accelerated motion, rather than in impulsive accelerated motion as in most existing CA models. Thus, the proposed model calculates in an analytic way three safe preserving distances to determine the best action a follower vehicle can take under a worst case scenario. Besides, the prediction analysis guarantees that under the proper assumptions, collision between vehicles may not happen at any future time. Simulations results indicate that all interactions of heterogeneous vehicles (i.e., car–truck, truck–car, car–car and truck–truck) are properly reproduced by the model. In addition, the model overcomes one of the major limitations of CA models for traffic modeling: the inability to perform smooth approach to slower or stopped vehicles. Moreover, the model is also capable of reproducing most empirical findings including the backward speed of the downstream front of the traffic jam, and different congested traffic patterns induced by a system with open boundary conditions with an on-ramp. Like most CA models, integer values are used to make the model run faster, which makes the proposed model suitable for real time traffic simulation of large networks.},
author = {Guzm{\'{a}}n, H. A. and L{\'{a}}rraga, M. E. and Alvarez-Icaza, L. and Carvajal, J.},
doi = {10.1016/j.physa.2017.09.094},
file = {:C$\backslash$:/Users/dante/Downloads/ME Larraga CA model realistic Physica A 2018.pdf:pdf},
issn = {03784371},
journal = {Physica A: Statistical Mechanics and its Applications},
keywords = {Cellular automaton,Heterogeneity of acceleration,Limited uniform acceleration/deceleration capabili,Microscopic traffic flow models},
pages = {528--548},
publisher = {Elsevier B.V.},
title = {{A cellular automata model for traffic flow based on kinetics theory, vehicles capabilities and driver reactions}},
url = {https://doi.org/10.1016/j.physa.2017.09.094},
volume = {491},
year = {2018}
}


@article{Zeng2017,
	author = {Zeng, Qiang and Wen, Huiying and Huang, Helai and Pei, Xin and Wong, S. C.},
	doi = {10.1016/j.aap.2016.11.018},
	issn = {00014575},
	journal = {Accident Analysis and Prevention},
	keywords = {Bayesian inference,Crash rate by severity,Multivariate Tobit model,Random parameters},
	mendeley-groups = {Reversible Lanes},
	month = {feb},
	pages = {184--191},
	pmid = {27914307},
	publisher = {Elsevier Ltd},
	title = {{A multivariate random-parameters Tobit model for analyzing highway crash rates by injury severity}},
	volume = {99},
	year = {2017},
	abstract = {In this study, a multivariate random-parameters Tobit model is proposed for the analysis of crash rates by injury severity. In the model, both correlation across injury severity and unobserved heterogeneity across road-segment observations are accommodated. The proposed model is compared with a multivariate (fixed-parameters) Tobit model in the Bayesian context, by using a crash dataset collected from the Traffic Information System of Hong Kong. The dataset contains crash, road geometric and traffic information on 224 directional road segments for a five-year period (2002--2006). The multivariate random-parameters Tobit model provides a much better fit than its fixed-parameters counterpart, according to the deviance information criteria and Bayesian R2, while it reveals a higher correlation between crash rates at different severity levels. The parameter estimates show that a few risk factors (bus stop, lane changing opportunity and lane width) have heterogeneous effects on crash-injury-severity rates. For the other factors, the variances of their random parameters are insignificant at the 95{\%} credibility level, then the random parameters are set to be fixed across observations. Nevertheless, most of these fixed coefficients are estimated with higher precisions (i.e., smaller variances) in the random-parameters model. Thus, the random-parameters Tobit model, which provides a more comprehensive understanding of the factors' effects on crash rates by injury severity, is superior to the multivariate Tobit model and should be considered a good alternative for traffic safety analysis.},
	Bdsk-Url-1 = {https://doi.org/10.1016/j.aap.2016.11.018}}

@article{Zeng2019,
	author = {Zeng, Qiang and Guo, Qiang and Wong, S. C. and Wen, Huiying and Huang, Heilai and Pei, Xin},
	doi = {10.1080/23249935.2019.1652867},
	issn = {23249943},
	journal = {Transportmetrica A: Transport Science},
	keywords = {Areal traffic safety,crash rates by severity,multivariate random-parameters Tobit model,spatio-temporal correlation,unobserved heterogeneity},
	mendeley-groups = {Reversible Lanes},
	number = {2},
	pages = {1867--1884},
	publisher = {Taylor and Francis Ltd.},
	title = {{Jointly modeling area-level crash rates by severity: a Bayesian multivariate random-parameters spatio-temporal Tobit regression}},
	url = {https://www.tandfonline.com/doi/abs/10.1080/23249935.2019.1652867},
	volume = {15},
	year = {2019},
	abstract = {This study investigates the inclusion of spatio-temporal correlation and interaction in a multivariate random-parameters Tobit model and their influence on fitting areal crash rates with different severity outcomes. The spatial correlation is specified via a multivariate conditional autoregressiv (MCAR) prior, whereas the temporal correlation is specified by a linear time trend. A spatio-temporal interaction is formulated as the product of a time trend and a spatial term with an MCAR prior. A multivariate random-parameters spatio-temporal Tobit model is developed for slight injury and killed or serious injury crash rates using one year of crash data from 131 traffic analysis zones in Hong Kong. The proposed model is estimated and assessed in the Bayesian context. The model estimation results show that spatial and temporal effects and their interactive effects are significant and that the spatial and interactive effects have strong correlations across injury severities. The proposed model outperforms a multivariate random-parameters Tobit model and a multivariate random-parameters spatial Tobit model in terms of model fit. These findings highlight the importance of appropriately accommodating spatio-temporal correlation and interaction for the joint analysis of areal crash rates by severity.},
	Bdsk-Url-1 = {https://www.tandfonline.com/doi/abs/10.1080/23249935.2019.1652867},
	Bdsk-Url-2 = {https://doi.org/10.1080/23249935.2019.1652867}}

@article{Zeng2020-1,
	author = {Zeng, Qiang and Wen, Huiying and Wong, S. C. and Huang, Helai and Guo, Qiang and Pei, Xin},
	doi = {10.1080/19439962.2018.1516259},
	issn = {19439970},
	journal = {Journal of Transportation Safety and Security},
	keywords = {Bayesian inference,Zonal safety,bivariate conditional autoregressive model,daytime and nighttime,spatial correlation},
	mendeley-groups = {Reversible Lanes},
	month = {apr},
	number = {4},
	pages = {566--585},
	publisher = {Taylor and Francis Inc.},
	title = {{Spatial joint analysis for zonal daytime and nighttime crash frequencies using a Bayesian bivariate conditional autoregressive model}},
	url = {https://www.tandfonline.com/doi/abs/10.1080/19439962.2018.1516259},
	volume = {12},
	year = {2020},
	abstract = {This study presents a joint analysis of daytime and nighttime crash frequencies at the zone level with consideration of spatial correlations. Crash data from 131 traffic analysis zones in Hong Kong in 2011 are investigated. A Bayesian bivariate conditional autoregressive model is proposed to establish links between crash frequencies and traffic attributes, road network characteristics, and land use patterns. The proposed model allows not only for the distinct heterogeneous and spatial effects of each dependent variable, but also for the correlations between them. The parameter estimates indicate that more daytime and nighttime crashes are associated with more vehicle hours traveled and with networks that have greater global integration. Average speed alone has a significant negative effect on daytime crashes. The crash risk in commercial and other areas is lower than that in residential areas, but the crash risk in areas of mixed residential and commercial use is higher. Meanwhile, significant spatial autocorrelation emerges across zones and explains 46.7{\%} and 48.2{\%} extra-Poisson variations for daytime and nighttime crash frequencies, respectively. High positive correlations are found in both heterogeneous and spatial effects. These findings, together with its better performance on model fit than the univariate counterparts, demonstrate the strength of the proposed model.},
	Bdsk-Url-1 = {https://www.tandfonline.com/doi/abs/10.1080/19439962.2018.1516259},
	Bdsk-Url-2 = {https://doi.org/10.1080/19439962.2018.1516259}}

@article{Zeng2020-2,
	author = {Zeng, Qiang and Hao, Wei and Lee, Jaeyoung and Chen, Feng},
	doi = {10.3390/ijerph17082768},
	file = {:C$\backslash$:/Users/dante/AppData/Local/Mendeley Ltd./Mendeley Desktop/Downloaded/Zeng et al. - 2020 - Investigating the impacts of real-time weather conditions on freeway crash severity A bayesian spatial analysis.pdf:pdf},
	issn = {16604601},
	journal = {International Journal of Environmental Research and Public Health},
	keywords = {Bayesian inference,Conditional autoregressive prior,Crash severity,Generalized ordered logit model,Spatial correlation,Weather condition},
	mendeley-groups = {Reversible Lanes},
	month = {apr},
	number = {8},
	pmid = {32316427},
	publisher = {MDPI AG},
	title = {{Investigating the impacts of real-time weather conditions on freeway crash severity: A bayesian spatial analysis}},
	url = {/pmc/articles/PMC7215785/?report=abstract https://www.ncbi.nlm.nih.gov/pmc/articles/PMC7215785/},
	volume = {17},
	year = {2020},
	abstract = {This study presents an empirical investigation of the impacts of real-time weather conditions on the freeway crash severity. A Bayesian spatial generalized ordered logit model was developed for modeling the crash severity using the hourly wind speed, air temperature, precipitation, visibility, and humidity, as well as other observed factors. A total of 1424 crash records from Kaiyang Freeway, China in 2014 and 2015 were collected for the investigation. The proposed model can simultaneously accommodate the ordered nature in severity levels and spatial correlation across adjacent crashes. Its strength is demonstrated by the existence of significant spatial correlation and its better model fit and more reasonable estimation results than the counterparts of a generalized ordered logit model. The estimation results show that an increase in the precipitation is associated with decreases in the probabilities of light and severe crashes, and an increase in the probability of medium crashes. Additionally, driver type, vehicle type, vehicle registered province, crash time, crash type, response time of emergency medical service, and horizontal curvature and vertical grade of the crash location, were also found to have significant effects on the crash severity. To alleviate the severity levels of crashes on rainy days, some engineering countermeasures are suggested, in addition to the implemented strategies.},
	Bdsk-Url-1 = {/pmc/articles/PMC7215785/?report=abstract%20https://www.ncbi.nlm.nih.gov/pmc/articles/PMC7215785/},
	Bdsk-Url-2 = {https://doi.org/10.3390/ijerph17082768}}
	
	@article{mao2020design,
  title={Design of Real-Time Dynamic Reversible Lane in Intelligent Cooperative Vehicle Infrastructure System},
  author={Mao, Lina and Li, Wenquan and Hu, Pengsen and Zhou, Guiliang and Zhang, Huiting and Dai, Jin},
  journal={Journal of Advanced Transportation},
  volume={2020},
  year={2020},
  publisher={Hindawi}
}

@article{daganzo2006traffic,
  title={In traffic flow, cellular automata= kinematic waves},
  author={Daganzo, Carlos F},
  journal={Transportation Research Part B: Methodological},
  volume={40},
  number={5},
  pages={396--403},
  year={2006},
  publisher={Elsevier}
}
